# Supplementary material for: High-Level γ-Glutamyl-Hydrolase (GGH) Expression is Linked to Poor Prognosis in ERG Negative Prostate Cancer
Source: Int J Mol Sci. 2017 Jan 29;18(2):286. doi: 10.3390/ijms18020286 (PMC5343822; doi:10.3390/ijms18020286)
Supplement: Supplementary file 1 [file ijms-18-00286-s001.zip]

Archive with 9 entries (8 files):
- FigureA1.pdf
- __MACOSX/
- __MACOSX/._FigureA1.pdf
- TableA1.pdf
- __MACOSX/._TableA1.pdf
- TableA2.pdf
- __MACOSX/._TableA2.pdf
- TableA3.pdf
- __MACOSX/._TableA3.pdf
